# Supplementary material for: Differential Spatio-Temporal Regulation of T-Box Gene Expression by microRNAs during Cardiac Development
Source: J Cardiovasc Dev Dis. 2021 May 14;8(5):56. doi: 10.3390/jcdd8050056 (PMC8156480; doi:10.3390/jcdd8050056)
Supplement: Supplementary file 1 [file jcdd-08-00056-s001.zip]

Archive with 1 entries (1 files):
- jcdd-1115924-supplementary.pdf
